# Supplementary material for: Inhibition and transport mechanisms of the ABC transporter hMRP5
Source: Nat Commun. 2024 Jun 6;15:4811. doi: 10.1038/s41467-024-49204-1 (PMC11156954; doi:10.1038/s41467-024-49204-1)
Supplement: Supplementary file 4 — Supplementary Data 1-4 [file 41467_2024_49204_MOESM4_ESM.xlsx]

## Sheet: Supplementary Data 1
Supplementary Data 1-List of plasmids used in the study
No.	Description
1	pCAG-hMRP5-2xstrep -8xHis
2	pCAG-hMRP5-Δ1-94-2xstrep-8xHis
3	pCAG-hMRP5-ΔR-2xstrep
4	pCAG-R motif-2xstrep
5	pCAG-hMRP5-2xstrep D716C-H1386C-E1355Q
6	pCAG-hMRP5-m6-2xstrep F452A-W240A-F288A-F988A-F1091A-F1145A
7	pCAG-hMRP5-2xstrep-GFP
8	pCAG-hMRP5-ΔR-2xstrep-GFP
9	Sec61-mcherry
10	SiT-mcherry
11	pcs2CAG-GFP-hMRP5
12	pcs2CAG-mcherry-M5PI

## Sheet: Supplementary Data 2
Supplementary Data 2-List of primers used in the study
No.	Sequence	Purpose
1	F: 5'CTCGAGGGGGGTGGATCTG3' R: 5'GGTGGCGGATCCGAATTCCT3'	Amplify pCAG backbone, adds 2xstrep-tag
2	F: 5'GCCGCTAGCCTCGAGATGAAGGATATCGACATAGGAAAAG3' R: 5'ATGATGGTGGTGATGGCCCTTGACAGCGACCTTGTTC3'	Amplify hMRP5 for pCAG insertion; generate pCAG-hMRP5-2xstrep
3	F: 5'CATCACCACCATCATCACCATCACCTCGA3' R: 5'GGTGGCGGATCCGAATTCCT3'	Amplify pCAG backbone, adds 2xstrep-8xHis-tag
4	F: 5'ATTCGGATCCGCCACCATGTCCAAACACCAGCACCCA3' R:5'ATGATGGTGGTGATGGCCCTTGACAGCGACCTTGTTC3'	Amplify hMRP5-Δ1-94 for pCAG insertion; generate pCAG-hMRP5-Δ1-94-2xstrep
5	F: 5'ATGGGACTTACAGAGGACACTGCACAGCATCGATCTG3' R: 5'CTCTGTAAGTCCCATGCCAAGGTGGCATTTTTCATCTC3'	Amplify hMRP5-ΔR for pCAG insertion; generate pCAG-hMRP5-ΔR-2xstrep
6	F: 5'AATTCGGATCCGCCACCATGTCCTCCCACTCCAGTATCC3' R: 5'GATCCACCCCCCTCGAGGCGCAGGTGGCCCAGGTGGA3'	Amplify R motif for pCAG insertion; generate pCAG-R motif-2xstrep
7	F: 5'CTCGAGGGGGGTGGATCTGG3' R: 5'GGTGGCGGATCCGAATTCC3'	Amplify pCAG backbone, adds GFP-tag
8	F: 5'CCCCTCAGTGCCTTATGTGCCCATGT3' R: 5'ATAAGGCACTGAGGGGGTCGTCCAG3'	Plasmid encoding the D716C hMRP5 variant; generate pCAG-hMRP5-2xstrep D716C
9	F: 5'ATGCTGACCATTGCCTGTCGCCTGCA3' R: 5'AGGCAATGGTCAGCATGGTACAGTC3'	Plasmid encoding the H1386C hMRP5 variant; generate pCAG-hMRP5-2xstrep H1386C
10	F: 5'ATTCTGATTTTAGATCAAGCCACAGC3' R: 5'GATCTAAAATCAGAATCTTACAGTG3'	Plasmid encoding the E1355Q hMRP5 variant; generate pCAG-hMRP5-2xstrep E1355Q
11	F: 5'TCGCTTGCACTGACTGCGGCATTGAA3' R: 5'CAGTCAGTGCAAGCGACCAAGACCG3'	Plasmid encoding the W240A hMRP5 variant; generate pCAG-hMRP5-2xstrep W240A
12	F: 5'GATGGGCAGAGAATGGCTGAGGCAGC3' R: 5'CCATTCTCTGCCCATCGTTGGAGCA3'	Plasmid encoding the F288A hMRP5 variant; generate pCAG-hMRP5-2xstrep F288A
13	F: 5'TTGAAAGTAACACCGGCTTCAGTAAA3' R: 5'CCGGTGTTACTTTCAAAGCAAAAGT3'	Plasmid encoding the F452A hMRP5 variant; generate pCAG-hMRP5-2xstrep F452A
14	F: 5'GACGTGCGGCTGCCGGCCCAGGCCGA3' R: 5'CCGGCAGCCGCACGTCAACTTCATC3'	Plasmid encoding the F988A hMRP5 variant; generate pCAG-hMRP5-2xstrep F988A
15	F: 5'GCTCCTTTTTTTTTGGCTACGTGTGC3' R: 5'CCAAAAAAAAAGGAGCTTGGTTGTC3'	Plasmid encoding the F1091A hMRP5 variant; generate pCAG-hMRP5-2xstrep F1091A
16	F: 5'ACGGGGCTGTTCCAGGCTACGGTCAG3' R: 5'CCTGGAACAGCCCCGTTAACTGGAC3'	Plasmid encoding the F1145A hMRP5 variant; generate pCAG-hMRP5-2xstrep F1145A
17	F: 5'CCATCGATTCGAATTATGAAGGATATCGACATAGGAAAAGAGT3' R: 5'GCTCGAGAGGCCTTGTCAGGTGATGCCGGCGG3'	Plasmid encoding the pcs2CAG-GFP-hMRP5
18	F: 5'CCATAGATTCGAATTATGTGTTCAATGGAAGACGTGTGG3' R: 5'GCTCGAGAGGCCTTGTCACTTGTACAGCTCGTCCATGC3'	Plasmid encoding the pcs2CAG-mcherry-M5PI

## Sheet: Supplementary Data 3
Supplementary Data 3-Mass spectrometry data of transport assay
Filename	Area
0-025um	1.17667e+06
0-05um	2.08925e+06
0-1um	5.76569e+06
0-5um	1.22697e+07
1um	5.36075e+07
5um	2.28469e+08
10um	1.16058e+09
50um	5.50705e+09
100um	9.91484e+09
blank-1	1.25022e+06
blank-2	351823
blank-3	248626
Blank Group (Water)-1	1.15244e+08
Blank Group (Water)-2	5.68469e+07
Blank Group (Water)-3	8.78695e+07
GFP-hMRP5+mcherry-M5PI-1	6.86915e+07
GFP-hMRP5+mcherry-M5PI-2	1.12713e+08
GFP-hMRP5+mcherry-M5PI-3	5.20398e+07
GFP-hMRP5-1	3.21726e+07
GFP-hMRP5-2	2.90159e+07
GFP-hMRP5-3	4.91999e+07
GFP-hMRP5-4	2.64402e+07

## Sheet: Supplementary Data 4
Supplementary Data 4-Phosphorylation mass spectrometry data
Protein	Protein Description	Protein Position	Modified Peptide Sequence Window	Modifications	Best -10logP	Best Ion Intensity (%)	Best Ion Intensity (%)_4236-1	4236-1 modified	4236-1 unmodified
protein1|4236	user pasted sequence	S14	IDIGKEYIIPsPGYRSVRERT	Phosphorylation (STY)	61.94	0	0	11400000	8610000000
protein1|4236	user pasted sequence	S60	LETAARAEGLsLDASMHSQLR	Phosphorylation (STY)	99.31	2	2	15000000	12900000000
protein1|4236	user pasted sequence	S505	ATLAWDSSHSsIQNSPKLTPK	Phosphorylation (STY)	92.67	7	7	748000000	10400000000
protein1|4236	user pasted sequence	S509	WDSSHSSIQNsPKLTPKMKKD	Phosphorylation (STY)	109.74	38	38	6470000000	4620000000
protein1|4236	user pasted sequence	T513	HSSIQNSPKLtPKMKKDKRAS	Phosphorylation (STY)	96.97	18	18	1100000000	433000000
protein1|4236	user pasted sequence	S558	HLLLDSDERPsPEEEEGKHIH	Phosphorylation (STY)	63.44	0	0	5200000	19400000000
protein1|4236	user pasted sequence	T789	TIFNNLLLGEtPPVEINSKKE	Phosphorylation (STY)	87.51	3	3	48800000	31300000000
protein1|4236	user pasted sequence	S1184	APARIKNKAPsPDWPQEGEVT	Phosphorylation (STY)	74.05	0	0	2900000	15100000000
