# Supplementary material for: Inhibition and transport mechanisms of the ABC transporter hMRP5
Source: Nat Commun. 2024 Jun 6;15:4811. doi: 10.1038/s41467-024-49204-1 (PMC11156954; doi:10.1038/s41467-024-49204-1)
Supplement: Supplementary file 8 — Source Data [file 41467_2024_49204_MOESM8_ESM.xlsx]

## Sheet: Source Data 1
Source Data 1-SDS page for Figure 1

## Sheet: Source Data 2
Source Data 2-Western blot for Figure 2

## Sheet: Source Data 3
Source Data 3-Raw data of ATPase activity
Blank group	0.044	0.044	0.044
Standard group	0.114	0.115	0.119
Control group	0.05	0.051	0.051
Exp01
mM ATP:	0			0.5			1			2			4			6			8
wt-hMRP5	0.047	0.047	0.047	0.061	0.069	0.075	0.088	0.097	0.106	0.161	0.138	0.146	0.205	0.199	0.215	0.218	0.236	0.229	0.226	0.235	0.239
hMRP5-Δ1-94	0.046	0.047	0.046	0.067	0.06	0.057	0.098	0.088	0.093	0.128	0.143	0.136	0.189	0.189	0.201	0.217	0.219	0.226	0.228	0.226	0.238
hMRP5-ΔR	0.049	0.048	0.047	0.06	0.057	0.066	0.078	0.078	0.083	0.101	0.12	0.117	0.163	0.152	0.146	0.163	0.174	0.186	0.178	0.169	0.193
EQ	0.052	0.058	0.055	0.061	0.07	0.066	0.066	0.075	0.071	0.082	0.07	0.078	0.079	0.079	0.085	0.08	0.09	0.083	0.094	0.079	0.091

## Sheet: Source Data 4
Source Data 4-Raw data of fluorescence quantification
Exp01-ER colocalization
Group	Pearson’s R value
WT-1	0.8
WT-2	0.8
WT-3	0.76
WT-4	0.55
WT-5	0.49
ΔR-1	0.31
ΔR-2	0.1
ΔR-3	0.42
ΔR-4	0.15
ΔR-5	0.37
Exp02-Golgi colocalization
Group	Pearson’s R value
WT-1	0.7
WT-2	0.38
WT-3	0.39
WT-4	0.39
WT-5	0.6
WT-6	0.6
ΔR-1	0.14
ΔR-2	0.29
ΔR-3	0.1
ΔR-4	0.34
ΔR-5	0.44

## Sheet: Source Data 5
Source Data 5-Synthetic peptide sequences
5-25	DIGKEYIIPSPGYRSVRERTS
46-64	CQDALETAARAEGLSLDAS
40-70	RTRPLECQDALETAARAEGLSLDASMHSQLR
35-75	DSKFRRTRPLECQDALETAARAEGLSLDASMHSQLRILDEE
D35C-E75C	CSKFRRTRPLECQDALETAARAEGLSLDASMHSQLRILDEC
1-94	MKDIDIGKEYIIPSPGYRSVRERTSTSGTHRDREDSKFRRTRPLECQDALETAARAEGLSLDASMHSQLRILDEEHPKGKYHHGLSALKPIRTT

## Sheet: Source Data 6
Source Data 6-Transport Assay
	Doxorubicin concentration (nM)
Blank Group (Water)	1154.36
	570.389
	880.616
GFP-hMRP5+mcherry-M5PI	688.836
	1129.05
	522.319
GFP-hMRP5	323.646
	292.08
	493.92
	266.323
